# Supplementary material for: Physiological Responses and Heat Tolerance Evaluation of Eight Varieties of Primula vulgaris Under Natural High Temperatures
Source: Plants (Basel). 2026 Mar 25;15(7):1000. doi: 10.3390/plants15071000 (PMC13074257; doi:10.3390/plants15071000)
Supplement: Supplementary file 1 [file plants-15-01000-s001.zip]

Archive with 13 entries (13 files):
- 01Fig.S1 Variation trend of degree day of ground temperature in each experiment.jpg
- 02Fig. S2 Variation trend of degree day of Relative Humidity in each experiment.jpg
- 03Fig. S3   Rainfall Statistics for Experimental Sites.jpg
- 04Fig.S4 F-values Heatmap(Three ANOVA).jpg
- 05Fig.S5 Representative stomatal micrographs of P. vulgaris.jpg
- 06Fig. S6 The morphological variation trend of P. vulgaris.jpg
- 07Tab. S1 Environmental parameters across experimental sites (mean ± SD).jpg
- 08Tab. S2 Sampling time and temperature of each test site (°C).jpg
- 09Tab. S3  The shading rate at each experimental site.jpg
- 10Tab. S4 Transcript IDs and primer sequences used for qRT-PCR.jpg
- 11Tab. S5 Changes in stomatal density of P. vulgaris varieties at each experimental site.jpg
- 12Tab. S6 Characteristic value, contribution rate and weight value.jpg
- 13Tab. S7 Component Matrixa.jpg
